# Supplementary material for: Versatile Lipases from the Candida rugosa-like Family: A Mechanistic Insight Using Computational Approaches
Source: J Chem Inf Model. 2021 Feb 8;61(2):913–20. doi: 10.1021/acs.jcim.0c01151 (PMC8479805; doi:10.1021/acs.jcim.0c01151)
Supplement: Supplementary file 2 — ci0c01151_si_002.zip [file ci0c01151_si_002.zip]

Archive with 2 entries (1 files):
- /
- post_CAVER_energies_v3.tar.gz
